# Supplementary material for: Exercise Motivation and Quality of Life in Cancer Survivors: The Impact of Exercise Intervention
Source: Cancers (Basel). 2026 Mar 30;18(7):1119. doi: 10.3390/cancers18071119 (PMC13072272; doi:10.3390/cancers18071119)
Supplement: Supplementary file 1 [file cancers-18-01119-s001.zip]

Archive with 1 entries (1 files):
- cancers-4194776-supplementary.pdf
